# Supplementary material for: Molecular Insights into the Effect of Nitrogen Bubbles on the Formation of Tetrahydrofuran Hydrates
Source: Molecules. 2022 Aug 3;27(15):4945. doi: 10.3390/molecules27154945 (PMC9370114; doi:10.3390/molecules27154945)
Supplement: Supplementary file 1 [file molecules-27-04945-s001.zip]

Archive with 1 entries (1 files):
- molecules-1809052-supplementary.pdf
